# Supplementary material for: Scalable Preparation and Improved Discharge Properties of FeS2@CoS2 Cathode Materials for High-Temperature Thermal Battery
Source: Nanomaterials (Basel). 2022 Apr 15;12(8):1360. doi: 10.3390/nano12081360 (PMC9030623; doi:10.3390/nano12081360)
Supplement: Supplementary file 1 [file nanomaterials-12-01360-s001.zip]

Archive with 1 entries (1 files):
- nanomaterials-1669181-supplementary.pdf
